# Supplementary material for: Exploring Mechanisms of Antifungal Lipopeptide Iturin A from Bacillus against Aspergillus niger
Source: J Fungi (Basel). 2024 Feb 24;10(3):172. doi: 10.3390/jof10030172 (PMC10970988; doi:10.3390/jof10030172)
Supplement: Supplementary file 1 [file jof-10-00172-s001.zip]

Archive with 1 entries (1 files):
- jof-2871652-Supplementary.pdf
